# Supplementary material for: The effect of prognostic nutritional index on diabetic patients with myocardial infarction
Source: Diabetol Metab Syndr. 2024 Jul 27;16:179. doi: 10.1186/s13098-024-01409-6 (PMC11282660; doi:10.1186/s13098-024-01409-6)
Supplement: Supplementary file 1 — Supplementary Material 1. [file 13098_2024_1409_MOESM1_ESM.xlsx]

## Sheet: Sheet1
Table S1 Baseline characteristics categorized by occurrence of MACE
Variable	All patients n = 417	No MACE occurred n = 258	MACE occurred n = 159	p
Demographic characteristics
Sex, male	328 (78.7)	200 (77.5)	128 (80.5)	0.47
Age, years	64.8 ± 10.5	62.4 ± 10.5	68.9 ± 9.1	< 0.001
BMI, kg/m2	24.2 (22.2, 25.8)	24.4 (22.5, 26.1)	23.9 (21.8, 25.4)	0.035
Medical history and clinical condition
Hypertension	284 (68.1)	152 (58.9)	132 (83.0)	< 0.001
Hyperlipidemia	189 (45.3)	98 (38.0)	91 (57.2)	< 0.001
Pulmonary hypertension	6 (1.4)	3 (1.2)	3 (1.9)	0.552
Pulmonary infection	95 (22.8)	45 (17.4)	50 (31.4)	0.001
Previous thrombosis	18 (4.3)	11 (4.3)	7 (4.4)	0.946
Previous PCI	117 (28.1)	62 (24.0)	55 (34.6)	0.02
Previous PTCA	24 (5.8)	16 (6.2)	8 (5.0)	0.618
Previous cardiac bypass	10 (2.4)	8 (3.1)	2 (1.3)	0.387
Previous cardiac surgery	6 (1.4)	1 (0.4)	5 (3.1)	0.061
Smoking	216 (51.8)	117 (45.3)	99 (62.3)	0.001
Drinking	36 (8.6)	21 (8.1)	15 (9.4)	0.648
Medication
CCB	82 (19.7)	49 (19.0)	33 (20.8)	0.66
Antiplatelet drug	328 (78.7)	197 (76.4)	131 (82.4)	0.144
Dual antiplatelet drug	313 (75.1)	185 (71.7)	128 (80.5)	0.044
β-blockers	228 (54.7)	136 (57.9)	92 (57.9)	0.305
Statins	321 (77.0)	194 (75.2)	127 (79.9)	0.27
ACEIs/ARBs/ARNI	147 (35.3)	83 (32.2)	64 (40.3)	0.093
Oral antidiabetic drugs	377 (90.4)	232 (89.9)	145 (91.2)	0.668
Insulin treatment	115 (27.6)	69 (26.7)	46 (28.9)	0.627
Laboratory examination
ALB, g/L	38.7 (35.5, 41.1)	39.0 (36.1, 41.4)	37.5 (34.8, 40.7)	0.002
PNI	47.3 (42.8, 51.2)	49.1 (44.8, 52.0)	44.7 (40.5, 47.8)	< 0.001
ALC, × 109/L	1.7 (1.3, 2.2)	1.9 (1.4, 2.3)	1.3(1.0, 1.8)	< 0.001
CRP, mg/L	1.7 (1.3, 2.7)	1.5 (1.0, 1.8)	2.7 (1.6, 6.7)	< 0.001
FBG, mmol/L	7.5 (6.2, 10.4)	7.2 (6.0, 10.0)	8.1 (6.4, 11.5)	0.591
HbA1c, %	7.10 (6.40, 7.90)	7.10 (6.40, 7.90)	7.20 (6.40, 8.10)	0.24
Cr, μmol/L	88.0 (71.0, 120.0)	79.0 (67.0, 94.3)	119.0 (86.0, 184.0)	< 0.001
LVEF, %	58.6 (47.6, 65.4)	62.2 (55.2, 67.3)	50.2 (42.2, 61.9)	< 0.001
BNP, pg/mL	298.0 (143.0, 368.0)	310.0 (146.8, 378.0)	267.0 (132.0, 364.0)	0.302
UA, mmol/dL	371.0 (304.5, 456.0)	360.5 (297.0, 456.0)	386.0 (316.0, 457.0)	0.103
TG, mmol/L	1.56 (1.10, 2.32)	1.64 (1.19, 2.42)	1.44 (1.06, 2.05)	0.022
Type and number of infarcted vessels
RCA	366 (87.8)	225 (87.2)	141 (88.7)	0.656
LMCA	95 (22.8)	61 (23.6)	34 (21.4)	0.593
LAD	394 (94.5)	243 (94.2)	151 (95.0)	0.734
LCX	338 (81.1)	205 (79.5)	133 (83.6)	0.289
Number of infarcted vessels > 2	304 (72.9)	185 (71.7)	119 (74.8)	0.484
Intervention programs (Ⅰ: Drug coated stent + balloon dilation; Ⅱ: Drug balloon surgery)
Drug coat stent + balloon dilation	309 (74.1)	201 (77.9)	108 (67.9)	0.024
Number of stents placed > 1	142 (34.1)	91 (35.3)	51 (32.1)	0.504
Time intervals for imaging > 7 d	363 (87.1)	229 (88.8)	134 (84.3)	0.185
Continuous variates are shown as mean ± SD or median (IQR), and categorical data are expressed as proportions (n%) ACEIs: angiotensin-converting enzyme inhibitor; ALB: serum albumin; ALC: absolute lymphocyte count; ARBs: angiotensin receptor blockers; ARNI: angiotensin receptor neprilysin inhibitor; BMI: body mass index; BNP: B-type brain natriuretic peptide; CCB: calcium channel blocker; Cr: cre…
